# Supplementary material for: Transcriptomic and Metabolomic Analyses Provide Insights into the Pathogenic Mechanism of the Rice False Smut Pathogen Ustilaginoidea virens
Source: Int J Mol Sci. 2023 Jun 28;24(13):10805. doi: 10.3390/ijms241310805 (PMC10342015; doi:10.3390/ijms241310805)
Supplement: Supplementary file 1 [file ijms-24-10805-s001.zip]

Archive with 2 entries (2 files):
- Supplementary Figures S1-S3.pdf
- Supplementary Tables S1-S7.xlsx
