# Supplementary material for: Transcriptomic and Metabolomic Analyses Provide Insights into the Pathogenic Mechanism of the Rice False Smut Pathogen Ustilaginoidea virens
Source: Int J Mol Sci. 2023 Jun 28;24(13):10805. doi: 10.3390/ijms241310805 (PMC10342015; doi:10.3390/ijms241310805)
Supplement: Supplementary file 1 [file ijms-24-10805-s001.zip › Supplementary Tables S1-S7.xlsx]

## Sheet: Supplementary Table S1
Supplementary Table S1 Statistics of the total RNA-Seq reads and reads mapped to the reference genome.
Sample	Raw Reads	Raw bases(G)	Clean reads	Clean bases (G)	Error rate	Q20	Q30	GC Content	Total mapped(%)
S0_1	47241470	7.08	46561454	7.03	0.0003	0.9749	0.9331	0.5662	45375848 (97.45%)
S0_2	46356766	6.95	45750132	6.91	0.0003	0.9776	0.9396	0.5655	44648578 (97.59%)
S0_3	47564308	7.12	46926056	7.09	0.0003	0.9791	0.9421	0.5613	45579618 (97.13%)
S1_1	49153018	7.4	48778126	7.37	0.0003	0.9777	0.939	0.5756	46799252 (95.94%)
S1_2	50414100	7.59	50038570	7.56	0.0003	0.9789	0.9419	0.5752	48119880 (96.17%)
S1_3	48017756	7.23	47635312	7.19	0.0003	0.9768	0.937	0.5761	45689630 (95.92%)
W0_1	50148534	7.57	47965468	7.24	0.0001	0.9781	0.9432	0.5647	46598452(97.15%)
W0_2	49543822	7.48	47347052	7.15	0.0002	0.978	0.9437	0.5668	45917171(96.98%)
W0_3	50303515	7.6	48028492	7.25	0.0001	0.9794	0.947	0.5619	46813371(97.47%)
W1_1	47859198	7.21	47509820	7.17	0.0002	0.9799	0.9433	0.5734	45977524 (96.77%)
W1_2	48693622	7.33	48321368	7.3	0.0003	0.9771	0.9364	0.5725	46762014 (96.77%)
W1_3	48928150	7.37	48570976	7.33	0.0003	0.9777	0.9379	0.5728	46907398 (96.57%)
Total	584224259	87.93	573432826	86.59

## Sheet: Supplementary Table S2
Supplementary Table S2 Differentially expressed autophagy, MAPK signaling pathway, amino acid metabolism, and starch and sucrose metabolism.
Group	Gene		S1 vs. S0		W1 vs.W0		Annotation
		Gene_id	log2FoldChange	qValue	log2FoldChange	qValue
Autophagy	Autophagy-related genes	UV8b_00876	3.2716	7.73e-08	-2.0677	0.0045209	TOR kinase
		UV8b_01187	1.34769	2.38e-16	-1.8543	4.69e-05	TapA
		UV8b_04344	1.85337	2.73e-06	-1.25315	7.21e-10	TORC1
		UV8b_00760	-2.65388	1.43e-16	0.59857	3.55e-05	NSFI
		UV8b_00472	-3.90726	1.76e-10	1.54692	1.43e-08	ATG13
		UV8b_06345	-1.84446	0.018638	0.49499	0.002862	ATG4
		UV8b_00375	-2.91059	0.00037819	1.0444	0.010723	ATG5
		UV8b_06544	-2.95398	0.00055133	-1.11	0.00029293	ATG1
		UV8b_00127	-1.9108	6.52e-05	1.1943	1.21e-14	ATG7
		UV8b_04520	-3.3425	5.93e-09	0.71632	1.77e-41	SNF1
		UV8b_02065	0.32365	8.09e-201	-0.61442	0.013429	Autophagy-related protein 11
		UV8b_03428	1.0587	0.0049127	-0.83459	2.2e-40	Autophagy-related protein 17
		UV8b_07283	-2.9754	0.0063127	1.34526	3.94e-15	Autophagy-related protein 2
		UV8b_02457	-2.28771	5.68e-30	-0.72785	1.12e-12	Autophagy-related protein 22
		UV8b_06117	-3.46403	0.00014874	1.68522	7.64e-21	Autophagy-related protein 27
		UV8b_02704	-2.89699	2.8e-46	1.58876	4.18e-32	Autophagy-related protein 6
		UV8b_03848	-3.25296	2.13e-14	1.23456	8.79e-07	Autophagy-related protein 9
		UV8b_04292	-2.1342	0.018215	1.47906	7.71e-20	PI3K
		UV8b_00898	0.62698	2.81e-09	-0.73551	0.016971	phosphoinositide 3-kinase
		UV8b_04169	3.6058	1.52e-10	-1.9349	0.0044398	PRKX
		UV8b_01950	1.3323	1.59e-08	-1.0089	8.18e-36	sck1
		UV8b_00706	-2.53284	0.0020565	1.34523	2.87e-08	vesicle transport SNARE
		UV8b_03413	-2.1195	1.3e-12	1.23456	1.45e-58	Vam7
MAPK signaling pathway	MADS-box MEF2 type	UV8b_01128	3.55054	1.13e-07	1.7286	0.0046848	MADS-box MEF2 type
	MADS box	UV8b_04334	2.38732	0.0041249	0.78757	0.011006	MADS box
	MAPKK	UV8b_02207	4.1341	5.64e-75	1.24378	7.44e-11	MAPKK
	MAPK	UV8b_03045	2.60198	0.0002565	1.3567	2.28e-101	MAPK
	stress-activated MAP kinase	UV8b_04241	-1.9462	9.99e-06	-2.2098	4.69e-08	stress-activated MAP kinase
	MAPKK	UV8b_04866	-0.49771	3.58e-06	-1.2092	0.0015982	MAPKK
	MAPKKK	UV8b_06470	3.36846	0.0021328	1.1148	2.48e-09	MAPKKK
	Sac7	UV8b_06539	2.2166	7.45e-08	1.96279	5.8e-09	Sac7
	GTPase-binding protein	UV8b_07252	-0.65714	3.02e-05	-0.77479	1.27e-32	GTPase-binding protein
	bZip	UV8b_07350	3.32256	0.0031829	2.74505	5.22e-36	bZip
	Ste50	UV8b_07862	3.4376	3.67e-15	2.3196	1.05e-85	Ste50
	Ste20	UV8b_05641	2.41345	3.66e-28	0.71353	0.00021642	Ste20
Amino acid metabolism	Arginine biosynthesis	UV8b_00446	2.58348	1.27e-50	-1.0684	0.00072027	putative aspartate aminotransferase [Ustilaginoidea virens]
		UV8b_00960	1.2345	5.75e-12	0.29657	0.0068075	acetylglutamate synthase [Ustilaginoidea virens]
		UV8b_01480	3.90424	0.0021098	-1.38712	2.45e-104	argininosuccinate lyase [Ustilaginoidea virens]
		UV8b_01796	3.28551	0.00019177	-0.41448	1.78e-05	glutamine synthetase [Ustilaginoidea virens]
		UV8b_02112	1.27612	2.88e-66	-0.36485	9.24e-46	acetylornithine deacetylase [Ustilaginoidea virens]
		UV8b_04434	2.60788	7.02e-20	0.87562	1.27e-12	aspartate aminotransferase [Ustilaginoidea virens]
		UV8b_07062	3.75496	1.62e-48	1.61963	2.51e-45	arg-6 protein precursor [Ustilaginoidea virens]
		UV8b_07269	2.42287	0.0081668	0	1.97e-11	argininosuccinate lyase [Ustilaginoidea virens]
		UV8b_07879	-5.7997	7.35e-05	-4.516	4.24e-08	NAD+ dependent glutamate dehydrogenase [Ustilaginoidea virens]
	Arginine and proline metabolism	UV8b_01387	1.3596	3.37e-27	0.49725	2.25e-32	histone acetyltransferase Spt10
		UV8b_01984	2.595	8.39e-05	-1.3993	4.28e-07	glutamyl-tRNA(Gln) amidotransferase subunit A
		UV8b_02378	2.57234	0.010206	-0.76076	8.61e-78	delta 1-pyrroline-5-carboxylate dehydrogenase
		UV8b_02511	-1.8596	6.58e-08	0	4.18e-08	fatty-acid amide hydrolase
		UV8b_06541	1.3719	0.0021616	1.4938	5.44e-58	ornithine aminotransferase [Ustilaginoidea virens]
		UV8b_07047	3.2199	5.32e-126	2.1965	0.010056	acetamidase [Ustilaginoidea virens]
		UV8b_07070	2.31768	3.3e-12	-1.226	2.6e-09	S-adenosylmethionine decarboxylase proenzyme [Ustilaginoidea virens]
		UV8b_07529	1.67234	6.68e-102	-0.41218	6.82e-05	gamma-glutamyl phosphate reductase [Ustilaginoidea virens]
	Alanine, aspartate and glutamate metabolism	UV8b_00289	-0.5258	2.59e-06	1.3774	0.0097573	amidophosphoribosyltransferase
		UV8b_01480	4.90424	0.00056523	0	3.45e-21	argininosuccinate lyase
		UV8b_01796	-0.28551	3.67e-08	1.41448	2.24e-53	glutamine synthetase
		UV8b_02433	-3.6955	0.010813	3.2442	3.4e-12	glutamine:fructose-6-phosphate amidotransferase
		UV8b_02450	3.0876	7.53e-129	1.0553	6.75e-41	carbamoyl-phosphate synthase arginine-specific large chain
		UV8b_02675	2.5756	0.011077	0.92519	1.87e-49	succinate semialdehyde dehydrogenase
		UV8b_04434	3.60788	0.0012371	0	5.72e-08	aspartate aminotransferase
		UV8b_04621	-0.53493	7.38e-16	2.9408	4.49e-18	asparagine synthetase
		UV8b_04923	2.16331	0.0036553	0	9.98e-07	Carbamoyl-phosphate synthase
		UV8b_06120	3.31246	0.0014925	0.78768	6.43e-07	glutamate decarboxylase
		UV8b_06551	1.7033	4.26e-18	-1.0868	2.32e-12	4-aminobutyrate aminotransferase
		UV8b_06817	3.24061	0.0045529	-1.5486	4.22e-08	carbamoyl-phosphate synthase, mitochondrial precursor
		UV8b_07269	3.42287	7.56e-16	0	0.0011957	argininosuccinate lyase
	Lysine biosynthesis	UV8b_00056	2.41136	2.35e-59	-0.23328	0.014205	Saccharopine dehydrogenase
		UV8b_03168	3.62267	3.47e-34	-0.95785	0.00078657	aspartokinase
		UV8b_03926	2.19093	3.24e-09	0.60692	9.68e-24	aminoadipate reductase enzyme
		UV8b_04318	3.0083	6.47e-06	1.61326	0.0084051	aspartate-semialdehyde dehydrogenase
		UV8b_06216	1.63942	5.32e-05	0	3.88e-10	homoserine dehydrogenase
		UV8b_06353	2.73723	4.52e-45	1.51038	2.55e-16	homoisocitrate dehydrogenase precursor
		UV8b_07007	2.48998	0	-0.41964	1.85e-279	homocitrate synthase
starch and sucrose metabolism	TPS	UV8b_07418	2.56132	1.71e-14	0.87584	1.74e-12	trehalose-6-phosphate synthase 1
		UV8b_07751	3.25374	0.00058899	-0.75841	0.0091124	trehalose-6-phosphate synthase
		UV8b_05798	3.4566	1.13e-32	1.28813	0.0043713	trehalose phosphate synthase
	NTH	UV8b_04523	2.57595	1.78e-07	1.99261	1.6e-07	neutral trehalase
	Hexokinase	UV8b_01923	1.8181	5.19e-37	1.1318	1.1e-45	hexokinase
		UV8b_02335	3.89501	1.41e-06	0.31969	1.22e-50	hexokinase HXK2
	alpha-glucosidase	UV8b_05418	3.75081	3.74e-37	0.6183	0.016928	alpha-glucosidase
		UV8b_04775	3.2035	7.65e-13	1.714	1.7e-27	alpha-glucosidase
	beta-glucosidase	UV8b_04646	2.89232	8.03e-15	0.93329	6.65e-07	beta-glucosidase
		UV8b_03154	2.5378	1.28e-11	0	1.42e-48	beta-glucosidase precursor
		UV8b_00809	2.84564	1.6e-18	0.51803	4.52e-07	beta-glucosidase
	Other related enzymes	UV8b_00190	3.1399	1.82e-06	0.59849	0.010802	invertase precursor
		UV8b_00577	1.0346	3.96e-06	0.57067	0.0036313	GPI-anchored cell wall beta-1,3-endoglucanase EglC
		UV8b_01012	3.12402	0.0010163	-1.1266	0.0063566	glucose-6-phosphate isomerase
		UV8b_01746	5.623	1.16e-51	5.0276	4.58e-27	Cel5b putative endoglucanase
		UV8b_02069	2.31797	8.32e-48	0	1.56e-08	phosphoglucomutase 2
		UV8b_02150	3.23937	4.64e-30	0.999	1.63e-148	UTP-glucose-1-phosphate uridylyltransferase
		UV8b_02585	1.3048	1.94e-17	1.0023	1.13e-06	glycosyltransferase family 20 protein
		UV8b_02746	0.17816	4.49e-47	0.85637	4.7e-33	glycogen synthase
		UV8b_03066	-0.99708	0.00036025	-0.77227	0.00022918	extracellular endoglucanase
		UV8b_03444	2.147	3.2e-05	0.29206	2.06e-109	beta-glucosidase precursor
		UV8b_03607	0.1621	3.37e-06	0.26499	0.00059051	Cel3b putative secreted beta-glucosidase
		UV8b_03644	-0.64002	1.15e-14	0	0.033748	glycogen debranching enzyme
		UV8b_04240	2.90563	4.45e-17	0	9.9e-182	glycogenin
		UV8b_04720	2.9705	1.43e-06	1.1379	0.0013838	glycogen phosphorylase
		UV8b_04781	1.3305	5.26e-21	0	1.13e-06	Cel3c putative beta-glucosidase
		UV8b_04913	2.2521	0.00077804	0	7.82e-06	GPI-anchored cell wall beta-1,3-endoglucanase EglC
		UV8b_04918	4.5192	0.013154	4.1357	1.27e-05	glucoamylase GMY2
		UV8b_05361	3.3004	1.01e-11	0.7634	2.15e-05	exo-beta-1,3-glucanase
		UV8b_05883	4.6032	0.011318	2.7105	0.00037273	maltase MLT3
		UV8b_05889	1.62074	9.96e-14	1.8062	0.0026425	alpha-amylase A type-3 precursor

## Sheet: Supplementary Table S3
Supplementary Table S3 Top 20 of enriched KEGG pathways for DEGs in S1 vs. S0 and W1 vs. W0.
Pathway_id	Pathway	S1 vs.S0		W1 vs.W0
		Total number of DMs	Raw_p	Total number of DMs	Raw_p
maj00020	Citrate cycle (TCA cycle)	7	0.001865	3	0.0001894
maj02010	ABC transporters	23	0.006172	11	0.4871
maj00330	Arginine and proline metabolism	9	0.000191	3	0.000132
maj00500	starch and sugar metabolism	4	0.009152	一	一
maj01230	Biosynthesis of amino acids	20	0.01905	一	一
maj00260	Glycine, serine and threonine metabolism	9	0.037	一	一
maj00400	Phenylalanine, tyrosine and tryptophan biosynthesis	7	0.04004	4	0.0002543
maj01200	Carbon metabolism	17	0.0438	一	一
maj00250	Alanine, aspartate and glutamate metabolism	6	0.04684	一	一
maj00300	Lysine biosynthesis	4	0.00234	4	0.0002715
maj00430	Taurine and hypotaurine metabolism	5	0.07468	3	0.2719
maj00470	D-Amino acid metabolism	10	0.1064	一	一
maj00350	Tyrosine metabolism	11	0.1264	8	0.0002355
maj00630	Glyoxylate and dicarboxylate metabolism	9	0.1383	一	一
maj00052	Galactose metabolism	7	0.1496	4	0.465
maj00650	Butanoate metabolism	7	0.1623	一	一
maj00230	Purine metabolism	13	0.1713	一	一
maj00010	Glycolysis / Gluconeogenesis	5	0.1736	一	一
maj00220	Arginine biosynthesis	4	0.1758	一	一
maj00053	Ascorbate and aldarate metabolism	8	0.1793	5	0.436
maj00310	Lysine degradation	一	一	6	0.312
maj00350	Tyrosine metabolism	一	一	8	0.2355
maj00430	Taurine and hypotaurine metabolism	一	一	3	0.2719
maj00500	Starch and sucrose metabolism	一	一	4	0.3065
maj00360	Phenylalanine metabolism	一	一	5	0.3122
maj00591	Linoleic acid metabolism	一	一	3	0.3574
maj00770	Pantothenate and CoA biosynthesis	一	一	3	0.3998
maj00380	Tryptophan metabolism	一	一	7	0.4422
maj00040	Pentose and glucuronate interconversions	一	一	5	0.4513
maj00590	Arachidonic acid metabolism	一	一	6	0.5079
maj00791	Atrazine degradation	一	一	2	0.5296
Note: "—"indicated no significant difference

## Sheet: Supplementary Table S4
Supplementary Table S4 Correlation analysis of differentially accumulated metabolites and genes in arginine and proline metabolism.
Metabolites	Gene id	coefficient	pvalue
4-acetamidobutanoate	gene-UV8b_02871	0.871008	0.0238854
4-acetamidobutanoate	gene-UV8b_03791	-0.909939	0.0118012
4-acetamidobutanoate	gene-UV8b_04648	0.846826	0.0333963
4-acetamidobutanoate	gene-UV8b_07047	-0.840329	0.0362068
4-acetamidobutanoate	gene-UV8b_00446	0.886381	0.0186306
4-acetamidobutanoate	gene-UV8b_04468	0.857672	0.0289444
4-acetamidobutanoate	gene-UV8b_00847	0.914164	0.0107355
4-acetamidobutanoate	gene-UV8b_06678	0.891087	0.017147
4-acetamidobutanoate	gene-UV8b_02378	0.912158	0.0112354
4-acetamidobutanoate	gene-UV8b_07070	0.881561	0.0202108
4-acetamidobutanoate	gene-UV8b_01099	0.818686	0.0463317
4-acetamidobutanoate	gene-UV8b_01984	0.872926	0.0231956
4-acetamidobutanoate	gene-UV8b_07529	0.930244	0.00712911
4-Aminobutyric acid(GABA)	gene-UV8b_00446	0.989421	0.000167289
4-Aminobutyric acid(GABA)	gene-UV8b_04468	0.989886	0.000152931
4-Aminobutyric acid(GABA)	gene-UV8b_07047	-0.982703	0.000446199
4-Aminobutyric acid(GABA)	gene-UV8b_04648	0.987256	0.00024257
4-Aminobutyric acid(GABA)	gene-UV8b_07070	0.98132	0.000520145
4-Aminobutyric acid(GABA)	gene-UV8b_05155	0.865895	0.0257702
4-Aminobutyric acid(GABA)	gene-UV8b_02871	0.98857	0.000195215
4-Aminobutyric acid(GABA)	gene-UV8b_01775	-0.915458	0.0104189
4-Aminobutyric acid(GABA)	gene-UV8b_00847	0.966409	0.0016736
4-Aminobutyric acid(GABA)	gene-UV8b_03791	-0.840436	0.0361597
4-Aminobutyric acid(GABA)	gene-UV8b_01984	0.994073	5.26e-05
4-Aminobutyric acid(GABA)	gene-UV8b_01099	0.987601	0.00022964
4-Aminobutyric acid(GABA)	gene-UV8b_06541	-0.915004	0.0105295
4-Aminobutyric acid(GABA)	gene-UV8b_07529	0.96182	0.00215873
4-Aminobutyric acid(GABA)	gene-UV8b_06678	0.987203	0.000244596
4-Aminobutyric acid(GABA)	gene-UV8b_02378	0.971591	0.0011991
D-proline	gene-UV8b_00847	0.941132	0.00509612
D-proline	gene-UV8b_02378	0.892569	0.0166922
D-proline	gene-UV8b_07070	0.889514	0.0176363
D-proline	gene-UV8b_04468	0.978838	0.000666987
D-proline	gene-UV8b_07047	-0.910309	0.011706
D-proline	gene-UV8b_04648	0.914354	0.0106889
D-proline	gene-UV8b_06541	-0.852721	0.0309393
D-proline	gene-UV8b_01984	0.932777	0.00662659
D-proline	gene-UV8b_00446	0.923665	0.00851821
D-proline	gene-UV8b_07529	0.883496	0.019569
D-proline	gene-UV8b_06678	0.911093	0.0115053
D-proline	gene-UV8b_02871	0.928954	0.00739209
D-proline	gene-UV8b_01775	-0.895622	0.0157736
D-proline	gene-UV8b_01099	0.902542	0.0137843
Glutamic acid	gene-UV8b_01984	0.877925	0.0214438
Glutamic acid	gene-UV8b_00446	0.871623	0.023663
Glutamic acid	gene-UV8b_07070	0.888	0.0181134
Glutamic acid	gene-UV8b_07047	-0.873835	0.0228724
Glutamic acid	gene-UV8b_01099	0.907164	0.0125276
Glutamic acid	gene-UV8b_04468	0.849434	0.0322985
Glutamic acid	gene-UV8b_06678	0.874017	0.0228078
Glutamic acid	gene-UV8b_02378	0.853168	0.0307566
Glutamic acid	gene-UV8b_01775	-0.886685	0.018533
Glutamic acid	gene-UV8b_06541	-0.878055	0.0213991
Glutamic acid	gene-UV8b_02871	0.875099	0.022426
Glutamic acid	gene-UV8b_04648	0.909922	0.0118055
Glutamic acid	gene-UV8b_07529	0.828851	0.0414315
L-Arginine	gene-UV8b_07047	-0.975627	0.000883823
L-Arginine	gene-UV8b_00446	0.994179	5.07e-05
L-Arginine	gene-UV8b_06678	0.990124	0.000145811
L-Arginine	gene-UV8b_05155	0.86365	0.0266196
L-Arginine	gene-UV8b_06541	-0.92371	0.00850814
L-Arginine	gene-UV8b_03791	-0.868262	0.0248892
L-Arginine	gene-UV8b_01984	0.995794	2.65e-05
L-Arginine	gene-UV8b_01775	-0.900554	0.0143426
L-Arginine	gene-UV8b_00847	0.985166	0.000328429
L-Arginine	gene-UV8b_02378	0.977397	0.000760546
L-Arginine	gene-UV8b_07070	0.98338	0.000412032
L-Arginine	gene-UV8b_01099	0.975651	0.000882117
L-Arginine	gene-UV8b_02871	0.994307	4.85e-05
L-Arginine	gene-UV8b_04648	0.987446	0.000235425
L-Arginine	gene-UV8b_07529	0.973198	0.00106791
L-Arginine	gene-UV8b_04468	0.995286	3.33e-05
N-(omega)-Hydroxyarginine	gene-UV8b_06541	-0.838462	0.0370343
N-(omega)-Hydroxyarginine	gene-UV8b_01775	-0.915207	0.0104799
N-(omega)-Hydroxyarginine	gene-UV8b_01099	0.829562	0.041098
N-(omega)-Hydroxyarginine	gene-UV8b_04648	0.840866	0.0359707
Pyruvate	gene-UV8b_01099	-0.920325	0.00926924
Pyruvate	gene-UV8b_04468	-0.883026	0.019724
Pyruvate	gene-UV8b_07070	-0.945178	0.00442581
Pyruvate	gene-UV8b_02871	-0.928743	0.00743534
Pyruvate	gene-UV8b_00446	-0.943354	0.00472223
Pyruvate	gene-UV8b_06678	-0.950843	0.00356524
Pyruvate	gene-UV8b_02378	-0.948268	0.00394507
Pyruvate	gene-UV8b_07529	-0.962956	0.00203292
Pyruvate	gene-UV8b_00847	-0.920861	0.00914654
Pyruvate	gene-UV8b_03791	0.916769	0.0101028
Pyruvate	gene-UV8b_07047	0.937295	0.00577464
Pyruvate	gene-UV8b_04648	-0.894632	0.0160687
Pyruvate	gene-UV8b_01984	-0.936827	0.00586013
Pyruvate	gene-UV8b_05155	-0.906226	0.0127779
S-adenosylmethionine	gene-UV8b_06678	0.997419	9.98e-06
S-adenosylmethionine	gene-UV8b_07047	-0.985745	0.000303377
S-adenosylmethionine	gene-UV8b_07529	0.984685	0.000350026
S-adenosylmethionine	gene-UV8b_02378	0.985963	0.00029416
S-adenosylmethionine	gene-UV8b_01775	-0.864831	0.0261713
S-adenosylmethionine	gene-UV8b_00847	0.966239	0.00169049
S-adenosylmethionine	gene-UV8b_03791	-0.897114	0.0153336
S-adenosylmethionine	gene-UV8b_01099	0.987004	0.000252234
S-adenosylmethionine	gene-UV8b_04648	0.98212	0.000476689
S-adenosylmethionine	gene-UV8b_01984	0.994738	4.15e-05
S-adenosylmethionine	gene-UV8b_06541	-0.90209	0.0139104
S-adenosylmethionine	gene-UV8b_02871	0.990509	0.0001347
S-adenosylmethionine	gene-UV8b_07070	0.996195	2.17e-05
S-adenosylmethionine	gene-UV8b_04468	0.964572	0.00186053
S-adenosylmethionine	gene-UV8b_05155	0.907088	0.0125478
S-adenosylmethionine	gene-UV8b_00446	0.995418	3.14e-05
Sarcosine	gene-UV8b_02378	0.956816	0.002757
Sarcosine	gene-UV8b_03791	-0.816769	0.0472846
Sarcosine	gene-UV8b_01775	-0.918046	0.00979941
Sarcosine	gene-UV8b_01099	0.977042	0.000784582
Sarcosine	gene-UV8b_04648	0.967872	0.00153175
Sarcosine	gene-UV8b_05155	0.863711	0.0265961
Sarcosine	gene-UV8b_00847	0.969782	0.0013559
Sarcosine	gene-UV8b_07047	-0.980814	0.000548645
Sarcosine	gene-UV8b_04468	0.997152	1.22e-05
Sarcosine	gene-UV8b_00446	0.98234	0.000465073
Sarcosine	gene-UV8b_07529	0.949587	0.00374814
Sarcosine	gene-UV8b_06541	-0.886241	0.0186755
Sarcosine	gene-UV8b_01984	0.98943	0.00016699
Sarcosine	gene-UV8b_07070	0.963081	0.00201937
Sarcosine	gene-UV8b_06678	0.97682	0.00079972
Sarcosine	gene-UV8b_02871	0.982503	0.000456565

## Sheet: Supplementary Table S5 
Supplementary Table S5 Correlation analysis of differentially accumulated metabolites and genes in lysine biosynthesis.
Metabolites	Gene id	coefficient	pvalue
2-Oxoadipic acid	gene-UV8b_05599	-0.986637	0.000266657
2-Oxoadipic acid	gene-UV8b_06096	-0.99739	1.02e-05
2-Oxoadipic acid	gene-UV8b_02651	-0.989034	0.000179732
2-Oxoadipic acid	gene-UV8b_00056	-0.95533	0.00294848
2-Oxoadipic acid	gene-UV8b_03168	-0.991398	0.000110663
2-Oxoadipic acid	gene-UV8b_07007	-0.989686	0.000159023
2-Oxoadipic acid	gene-UV8b_00362	-0.962637	0.0020679
2-Oxoadipic acid	gene-UV8b_06944	-0.984691	0.000349741
2-Oxoadipic acid	gene-UV8b_06353	-0.968134	0.00150699
2-Oxoadipic acid	gene-UV8b_06216	-0.981386	0.000516476
Homocitrate	gene-UV8b_05599	0.989552	0.00016317
Homocitrate	gene-UV8b_00362	0.973642	0.00103294
Homocitrate	gene-UV8b_03168	0.973861	0.00101593
Homocitrate	gene-UV8b_06216	0.980506	0.00056632
Homocitrate	gene-UV8b_06353	0.964055	0.00191487
Homocitrate	gene-UV8b_07007	0.986973	0.000253431
Homocitrate	gene-UV8b_00056	0.98885	0.0001858
Homocitrate	gene-UV8b_02651	0.980175	0.000585649
Homocitrate	gene-UV8b_06944	0.980101	0.000589991
Homocitrate	gene-UV8b_06096	0.983804	0.000391325
L-Lysine	gene-UV8b_06216	0.986638	0.000266634
L-Lysine	gene-UV8b_06353	0.962616	0.00207018
L-Lysine	gene-UV8b_03168	0.980057	0.000592611
L-Lysine	gene-UV8b_07007	0.992796	7.77e-05
L-Lysine	gene-UV8b_05599	0.996744	1.59e-05
L-Lysine	gene-UV8b_00056	0.989866	0.000153514
L-Lysine	gene-UV8b_00362	0.986635	0.000266735
L-Lysine	gene-UV8b_06096	0.985503	0.000313736
L-Lysine	gene-UV8b_02651	0.989491	0.000165078
L-Lysine	gene-UV8b_06944	0.984879	0.000341218
L-saccharopine	gene-UV8b_07007	0.993175	6.97e-05
L-saccharopine	gene-UV8b_06216	0.986003	0.000292483
L-saccharopine	gene-UV8b_06096	0.987331	0.00023972
L-saccharopine	gene-UV8b_03168	0.982427	0.000460514
L-saccharopine	gene-UV8b_00362	0.979739	0.000611587
L-saccharopine	gene-UV8b_05599	0.993806	5.74e-05
L-saccharopine	gene-UV8b_06944	0.989027	0.000179937
L-saccharopine	gene-UV8b_06353	0.963627	0.0019604
L-saccharopine	gene-UV8b_00056	0.987214	0.000244169
L-saccharopine	gene-UV8b_02651	0.987721	0.000225236

## Sheet: Supplementary Table S6
Supplementary Table S6 Correlation analysis of differentially accumulated metabolites and genes in alanine, aspartate and glutamate metabolism.
Metabolites	Gene id	coefficient	pvalue
4-Aminobutyric acid(GABA)	gene-UV8b_07879	0.970315	0.00130871
4-Aminobutyric acid(GABA)	gene-UV8b_05401	0.996411	1.93e-05
4-Aminobutyric acid(GABA)	gene-UV8b_02450	0.974749	0.000948344
4-Aminobutyric acid(GABA)	gene-UV8b_06551	-0.945852	0.00431867
4-Aminobutyric acid(GABA)	gene-UV8b_00446	0.989421	0.000167289
4-Aminobutyric acid(GABA)	gene-UV8b_02433	0.986146	0.000286554
4-Aminobutyric acid(GABA)	gene-UV8b_00289	0.988435	0.000199859
4-Aminobutyric acid(GABA)	gene-UV8b_00770	0.998869	1.92e-06
4-Aminobutyric acid(GABA)	gene-UV8b_05774	0.994512	4.51e-05
4-Aminobutyric acid(GABA)	gene-UV8b_01796	0.989974	0.00015029
4-Aminobutyric acid(GABA)	gene-UV8b_01337	0.972734	0.00110504
4-Aminobutyric acid(GABA)	gene-UV8b_03449	0.985885	0.000297425
4-Aminobutyric acid(GABA)	gene-UV8b_04621	0.985906	0.000296558
4-Aminobutyric acid(GABA)	gene-UV8b_06120	0.97815	0.000710888
4-Aminobutyric acid(GABA)	gene-UV8b_02378	0.971591	0.0011991
4-Aminobutyric acid(GABA)	gene-UV8b_02675	0.951048	0.0035358
4-Aminobutyric acid(GABA)	gene-UV8b_04548	0.989323	0.000170398
Citrate	gene-UV8b_02378	0.950072	0.00367694
Citrate	gene-UV8b_00289	0.9735	0.00104405
Citrate	gene-UV8b_06120	0.961667	0.00217596
Citrate	gene-UV8b_05401	0.987724	0.000225128
Citrate	gene-UV8b_00446	0.976815	0.000800062
Citrate	gene-UV8b_02433	0.971446	0.00121137
Citrate	gene-UV8b_07879	0.950244	0.00365187
Citrate	gene-UV8b_05774	0.989831	0.000154589
Citrate	gene-UV8b_02675	0.933322	0.00652068
Citrate	gene-UV8b_01337	0.951391	0.00348683
Citrate	gene-UV8b_04621	0.972579	0.00111755
Citrate	gene-UV8b_04548	0.975482	0.000894365
Citrate	gene-UV8b_06551	-0.944573	0.00452315
Citrate	gene-UV8b_01796	0.977698	0.000740514
Citrate	gene-UV8b_00770	0.993442	6.44e-05
Citrate	gene-UV8b_02450	0.959407	0.00243818
Citrate	gene-UV8b_03449	0.980668	0.000556973
Fumarate	gene-UV8b_00289	-0.994033	5.33e-05
Fumarate	gene-UV8b_07879	-0.989801	0.000155513
Fumarate	gene-UV8b_02378	-0.979807	0.0006075
Fumarate	gene-UV8b_06551	0.973341	0.00105655
Fumarate	gene-UV8b_05401	-0.987634	0.00022843
Fumarate	gene-UV8b_00446	-0.997953	6.28e-06
Fumarate	gene-UV8b_03449	-0.985469	0.000315207
Fumarate	gene-UV8b_04548	-0.995868	2.56e-05
Fumarate	gene-UV8b_05774	-0.989264	0.000172287
Fumarate	gene-UV8b_00770	-0.98676	0.000261803
Fumarate	gene-UV8b_01796	-0.976758	0.000803999
Fumarate	gene-UV8b_02433	-0.993338	6.64e-05
Fumarate	gene-UV8b_02450	-0.989325	0.000170314
Fumarate	gene-UV8b_06120	-0.994886	3.92e-05
Fumarate	gene-UV8b_06817	-0.816538	0.0474001
Fumarate	gene-UV8b_04621	-0.996641	1.69e-05
Fumarate	gene-UV8b_01337	-0.985005	0.000335602
Fumarate	gene-UV8b_02675	-0.973099	0.00107576
Glutamic acid	gene-UV8b_06120	0.84988	0.0321124
Glutamic acid	gene-UV8b_05774	0.875587	0.0222551
Glutamic acid	gene-UV8b_00446	0.871623	0.023663
Glutamic acid	gene-UV8b_01796	0.909734	0.0118542
Glutamic acid	gene-UV8b_07879	0.855317	0.0298854
Glutamic acid	gene-UV8b_03449	0.842531	0.0352423
Glutamic acid	gene-UV8b_02450	0.889198	0.0177356
Glutamic acid	gene-UV8b_04621	0.865827	0.025796
Glutamic acid	gene-UV8b_06551	-0.82295	0.0442451
Glutamic acid	gene-UV8b_02433	0.875189	0.0223945
Glutamic acid	gene-UV8b_00770	0.898699	0.0148731
Glutamic acid	gene-UV8b_01337	0.863044	0.0268508
Glutamic acid	gene-UV8b_02378	0.853168	0.0307566
Glutamic acid	gene-UV8b_05401	0.871423	0.0237352
Glutamic acid	gene-UV8b_00289	0.858677	0.028547
Glutamic acid	gene-UV8b_04548	0.876067	0.0220871
Pyruvate	gene-UV8b_06817	-0.858075	0.0287849
Pyruvate	gene-UV8b_01337	-0.959797	0.00239196
Pyruvate	gene-UV8b_06120	-0.948954	0.00384204
Pyruvate	gene-UV8b_02450	-0.948561	0.00390094
Pyruvate	gene-UV8b_05774	-0.90919	0.0119953
Pyruvate	gene-UV8b_01796	-0.921353	0.00903469
Pyruvate	gene-UV8b_00446	-0.943354	0.00472223
Pyruvate	gene-UV8b_04621	-0.94157	0.00502141
Pyruvate	gene-UV8b_02433	-0.94265	0.0048393
Pyruvate	gene-UV8b_02675	-0.9186	0.00966922
Pyruvate	gene-UV8b_06551	0.891557	0.0170021
Pyruvate	gene-UV8b_00289	-0.942037	0.00494211
Pyruvate	gene-UV8b_02378	-0.948268	0.00394507
Pyruvate	gene-UV8b_07879	-0.959162	0.00246753
Pyruvate	gene-UV8b_03449	-0.901892	0.0139656
Pyruvate	gene-UV8b_04548	-0.944547	0.00452724
Pyruvate	gene-UV8b_00770	-0.904953	0.0131215
Pyruvate	gene-UV8b_05401	-0.916406	0.0101899
Succinic semialdehyde	gene-UV8b_07879	-0.996754	1.58e-05
Succinic semialdehyde	gene-UV8b_02675	-0.975941	0.000861319
Succinic semialdehyde	gene-UV8b_04621	-0.994389	4.71e-05
Succinic semialdehyde	gene-UV8b_02433	-0.994822	4.02e-05
Succinic semialdehyde	gene-UV8b_04548	-0.995144	3.53e-05
Succinic semialdehyde	gene-UV8b_06551	0.947125	0.00411978
Succinic semialdehyde	gene-UV8b_02378	-0.992222	9.05e-05
Succinic semialdehyde	gene-UV8b_05401	-0.981109	0.000531932
Succinic semialdehyde	gene-UV8b_06120	-0.996162	2.21e-05
Succinic semialdehyde	gene-UV8b_01796	-0.98036	0.000574818
Succinic semialdehyde	gene-UV8b_03449	-0.970861	0.00126126
Succinic semialdehyde	gene-UV8b_02450	-0.991332	0.000112375
Succinic semialdehyde	gene-UV8b_05774	-0.975446	0.000896928
Succinic semialdehyde	gene-UV8b_00446	-0.994268	4.92e-05
Succinic semialdehyde	gene-UV8b_00770	-0.978381	0.000696047
Succinic semialdehyde	gene-UV8b_00289	-0.994663	4.27e-05
Succinic semialdehyde	gene-UV8b_01337	-0.995293	3.32e-05

## Sheet: Supplementary Table S7
Supplementary Table S7 Correlation analysis of differentially accumulated metabolites and genes in starch and sugar metabolism.
Metabolites	Gene id	coefficient	pvalue
D-Fructose	gene-UV8b_06684	-0.880347	0.0206187
D-Fructose	gene-UV8b_04720	-0.91462	0.0106234
D-Fructose	gene-UV8b_05345	0.871136	0.0238389
D-Fructose	gene-UV8b_05361	0.887348	0.0183209
D-Fructose	gene-UV8b_05798	0.86413	0.0264367
D-Fructose	gene-UV8b_02150	-0.892522	0.0167064
D-Fructose	gene-UV8b_03154	0.92806	0.00757685
D-Fructose	gene-UV8b_03444	-0.876947	0.0217813
D-Fructose	gene-UV8b_02585	0.86466	0.0262359
D-Fructose	gene-UV8b_06341	0.823118	0.0441636
D-Fructose	gene-UV8b_05889	0.859879	0.0280754
D-Fructose	gene-UV8b_02069	-0.895918	0.0156858
D-Fructose	gene-UV8b_04918	0.869475	0.0244434
D-Fructose	gene-UV8b_04781	-0.875607	0.022248
D-Fructose	gene-UV8b_03607	-0.845237	0.0340738
D-Fructose	gene-UV8b_01746	0.846662	0.0334662
D-Fructose	gene-UV8b_04240	-0.929445	0.00729138
D-Fructose	gene-UV8b_01923	-0.869196	0.0245456
D-Fructose	gene-UV8b_05055	-0.827335	0.0421459
D-Fructose	gene-UV8b_02335	-0.892198	0.0168055
D-Fructose	gene-UV8b_07751	-0.938926	0.00548112
D-Fructose	gene-UV8b_04913	0.843718	0.0347275
D-Fructose	gene-UV8b_00577	0.814831	0.0482567
D-Fructose	gene-UV8b_03066	0.880873	0.0204414
D-Fructose	gene-UV8b_01012	0.896016	0.0156569
D-Fructose	gene-UV8b_04775	0.829501	0.0411269
D-Fructose	gene-UV8b_05883	0.851124	0.0315962
D-Fructose	gene-UV8b_00809	0.941474	0.00503765
Glucose-6-phosphate	gene-UV8b_01746	0.994126	5.16522e-05
Glucose-6-phosphate	gene-UV8b_04240	-0.980606	0.000560558
Glucose-6-phosphate	gene-UV8b_05418	0.915946	0.0103006
Glucose-6-phosphate	gene-UV8b_03644	0.853019	0.0308175
Glucose-6-phosphate	gene-UV8b_04523	0.989085	0.00017804
Glucose-6-phosphate	gene-UV8b_05055	-0.979951	0.000598923
Glucose-6-phosphate	gene-UV8b_00577	0.991069	0.000119284
Glucose-6-phosphate	gene-UV8b_06341	0.995295	3.31465e-05
Glucose-6-phosphate	gene-UV8b_05798	0.997376	1.03161e-05
Glucose-6-phosphate	gene-UV8b_05883	0.995978	2.42354e-05
Glucose-6-phosphate	gene-UV8b_04918	0.996626	1.7054e-05
Glucose-6-phosphate	gene-UV8b_00190	-0.939294	0.005416
Glucose-6-phosphate	gene-UV8b_02585	0.994682	4.23477e-05
Glucose-6-phosphate	gene-UV8b_03066	0.925615	0.00809394
Glucose-6-phosphate	gene-UV8b_06684	-0.996578	1.75434e-05
Glucose-6-phosphate	gene-UV8b_03444	-0.997569	8.8582e-06
Glucose-6-phosphate	gene-UV8b_05345	0.999873	2.4153e-08
Glucose-6-phosphate	gene-UV8b_03154	0.969973	0.00133892
Glucose-6-phosphate	gene-UV8b_02150	-0.907744	0.0123741
Glucose-6-phosphate	gene-UV8b_04775	0.985916	0.00029616
Glucose-6-phosphate	gene-UV8b_05361	0.993664	6.00837e-05
Glucose-6-phosphate	gene-UV8b_02069	-0.956704	0.00277123
Glucose-6-phosphate	gene-UV8b_00809	0.977972	0.000722489
Glucose-6-phosphate	gene-UV8b_07751	-0.896465	0.0155242
Glucose-6-phosphate	gene-UV8b_02335	-0.985387	0.000318738
Glucose-6-phosphate	gene-UV8b_01923	-0.998012	5.92454e-06
Glucose-6-phosphate	gene-UV8b_04781	-0.996192	2.17254e-05
Glucose-6-phosphate	gene-UV8b_01012	0.992165	9.18381e-05
Glucose-6-phosphate	gene-UV8b_05889	0.987611	0.000229266
Glucose-6-phosphate	gene-UV8b_04720	-0.98771	0.000225629
Glucose-6-phosphate	gene-UV8b_04913	0.995316	3.28584e-05
Trehalose	gene-UV8b_04720	-0.91346	0.0489501
Trehalose	gene-UV8b_04918	0.937583	0.0374266
Trehalose	gene-UV8b_05345	0.920011	0.0456787
Trehalose	gene-UV8b_04913	0.96654	0.0255289
Trehalose	gene-UV8b_02069	-0.927477	0.0420789
Trehalose	gene-UV8b_02585	0.996272	0.0380156
Trehalose	gene-UV8b_03644	0.9687	0.0247276
Trehalose	gene-UV8b_06684	-0.999273	0.0421459
Trehalose	gene-UV8b_03444	-0.929319	0.0412119
Trehalose	gene-UV8b_07751	0.996203	0.000321064
Trehalose	gene-UV8b_05418	0.959215	0.0283355
Trehalose	gene-UV8b_06341	0.96362	0.026631
Trehalose	gene-UV8b_01746	0.95579	0.0296952
Trehalose	gene-UV8b_05798	0.997135	0.0376277
Trehalose	gene-UV8b_04523	-0.998506	0.0149288
Trehalose	gene-UV8b_04775	0.991203	0.0171112
Trehalose	gene-UV8b_05889	0.975033	0.0224492
Trehalose	gene-UV8b_00577	0.990101	0.0174532
Trehalose	gene-UV8b_00809	0.99675	0.000231136
Trehalose	gene-UV8b_05883	0.950394	0.0318989
Trehalose	gene-UV8b_01923	-0.916781	0.0472787
Sucrose	gene-UV8b_03066	0.929318	0.00731733
Sucrose	gene-UV8b_01923	-0.983874	0.000387986
Sucrose	gene-UV8b_04775	0.958183	0.00258644
Sucrose	gene-UV8b_03444	-0.987445	0.000235448
Sucrose	gene-UV8b_05798	0.980799	0.000549465
Sucrose	gene-UV8b_04918	0.980973	0.000539589
Sucrose	gene-UV8b_07751	-0.909196	0.0119937
Sucrose	gene-UV8b_00809	0.989473	0.000165658
Sucrose	gene-UV8b_05055	-0.957669	0.00264999
Sucrose	gene-UV8b_05345	0.990358	0.000139008
Sucrose	gene-UV8b_04781	-0.983473	0.000407462
Sucrose	gene-UV8b_00190	-0.943129	0.00475956
Sucrose	gene-UV8b_06684	-0.988366	0.000202254
Sucrose	gene-UV8b_04523	0.964115	0.00190854
Sucrose	gene-UV8b_05883	0.976345	0.00083272
Sucrose	gene-UV8b_02585	0.976689	0.000808745
Sucrose	gene-UV8b_02746	-0.847338	0.0331795
Sucrose	gene-UV8b_00577	0.964208	0.00189866
Sucrose	gene-UV8b_05889	0.974927	0.000935088
Sucrose	gene-UV8b_04720	-0.983214	0.000420304
Sucrose	gene-UV8b_01746	0.9721	0.00115672
Sucrose	gene-UV8b_04913	0.973756	0.00102408
Sucrose	gene-UV8b_02335	-0.978009	0.000720083
Sucrose	gene-UV8b_03154	0.986158	0.000286093
Sucrose	gene-UV8b_02069	-0.947223	0.00410454
Sucrose	gene-UV8b_05418	0.87244	0.0233695
Sucrose	gene-UV8b_02150	-0.896548	0.0154998
Sucrose	gene-UV8b_01012	0.998164	5.05474e-06
Sucrose	gene-UV8b_04240	-0.995701	2.76859e-05
Sucrose	gene-UV8b_05361	0.996002	2.39486e-05
Sucrose	gene-UV8b_06341	0.971847	0.00117777
